# Supplementary material for: Using proximity extension proteomics assay to discover novel biomarkers associated with circulating leptin levels in patients with type 2 diabetes
Source: Sci Rep. 2020 Aug 4;10:13097. doi: 10.1038/s41598-020-69473-2 (PMC7403414; doi:10.1038/s41598-020-69473-2)
Supplement: Supplementary file 1 — Supplementary tables. [file 41598_2020_69473_MOESM1_ESM.xlsx]

## Sheet: Title page
Using proximity extension proteomics assay to discover novel biomarkers associated with circulating leptin levels in patients with type 2 diabetes
Vavruch C1, Nowak C2, Feldreich T3, Östgren CJ1, Sundström J4, Söderberg S5, Lind L4, Nyström F1, Ärnlöv J2,3
1. Department of Medical and Health Sciences, Linköping University, Sweden
2. Family Medicine and Primary Care Unit, Department of Neurobiology, Care Sciences and Society (NVS), Karolinska Institutet, Huddinge, Sweden
3. School of Health and Social Studies, Dalarna University, Falun, Sweden
4. Department of Medical Sciences, Uppsala University
5. Department of Public Health and Clinical Medicine, Section of Medicine, Umeå University, Umeå
Camilla Vavruch is corresponding author, camilla.vavruch@regionostergotland.se or camilla.vavruch@gmail.com

## Sheet: Suppl table 1
Supplementary table 1:
All proteins run in CARDIPP
Variable	Beta1	CI	P-value 1	Beta2	C1	P-value 2
Adrenomedullin (AM)	.119	(.07, .168)	2.11e-06	.127	(.077, .176)	6.01e-07
Fatty acid-binding protein, adipocyte (FABP4)	.118	(.064, .173)	.0000237	.121	(.067, .176)	.0000157
N-terminal pro-B-type natriuretic peptide (NT-pro-BNP)	.044	(-.005, .094)	.0806883	.046	(-.004, .095)	.0738866
Chitinase-3-like protein 1 (CHI3L1)	.042	(-.008, .092)	.0993857	.044	(-.006, .094)	.0865455
Renin (REN)	.039	(-.011, .088)	.1250195	.042	(-.008, .092)	.1009741
Pappalysin-1 (PAPPA)	-.039	(-.089, .011)	.129024	-.036	(-.086, .014)	.1573863
Fibroblast growth factor 23 (FGF-23)	.036	(-.014, .086)	.1627988	.043	(-.008, .093)	.1003214
Pentraxin-related protein PTX3 (PTX3)	-.031	(-.081, .018)	.2130022	-.031	(-.081, .018)	.217894
Ovarian cancer-related tumor marker CA 125 (CA-125)	.031	(-.018, .08)	.2190505	.034	(-.016, .084)	.1786876
Protein S100-A12 (EN-RAGE)	-.03	(-.08, .019)	.2262911	-.028	(-.078, .021)	.258906
Tissue-type plasminogen activator (t-PA)	.03	(-.019, .08)	.2294979	.033	(-.016, .083)	.1898507
Cystatin-B (CSTB)	.029	(-.021, .079)	.2529396	.033	(-.017, .084)	.1960835
Interleukin-16 (IL-16)	.029	(-.021, .08)	.2578594	.033	(-.018, .083)	.2095381
C-C motif chemokine 20 (CCL20)	.027	(-.023, .076)	.2874707	.031	(-.018, .081)	.2172652
TIM-1 (TIM-1)/Kidney Injury Molecule (KIM-1)	.024	(-.025, .074)	.3371153	.026	(-.024, .075)	.3054188
C-X-C motif chemokine 16 (CXCL16)	.024	(-.025, .074)	.3387804	.026	(-.024, .076)	.3060006
Tumor necrosis factor ligand superfamily member 14 (TNFSF14)	-.024	(-.074, .025)	.3394226	-.022	(-.072, .028)	.3872193
Kallikrein-11 (hK11)	.024	(-.029, .076)	.3753297	.026	(-.027, .078)	.3356733
Matrix metalloproteinase-7 (MMP-7)	.022	(-.027, .072)	.3764828	.026	(-.024, .075)	.3082284
Caspase-8 (CASP-8)	-.022	(-.072, .027)	.3777775	-.019	(-.069, .03)	.445199
NF-kappa-B essential modulator (NEMO)	-.022	(-.072, .027)	.3805121	-.02	(-.07, .029)	.4201878
Prolactin (PRL)	.022	(-.028, .071)	.3910491	.023	(-.027, .073)	.3658397
Lectin-like oxidized LDL receptor 1 (LOX-1)	-.021	(-.07, .028)	.3999007	-.02	(-.069, .03)	.4381135
TNF-related apoptosis-inducing ligand receptor 2 (TRAIL-R2)	.021	(-.029, .071)	.4045748	.026	(-.024, .077)	.3027702
Growth hormone (GH)	-.022	(-.073, .03)	.4066694	-.026	(-.077, .026)	.332814
C-C motif chemokine 3 (CCL3)	.02	(-.03, .07)	.4298562	.024	(-.026, .075)	.3440956
Vascular endothelial growth factor D (VEGF-D)	-.019	(-.068, .031)	.4590203	-.018	(-.067, .032)	.4839161
Membrane-bound aminopeptidase P (mAmP)	-.017	(-.067, .032)	.4922982	-.019	(-.069, .03)	.4407486
Monocyte chemotactic protein 1 (MCP-1)	.016	(-.033, .065)	.5270614	.018	(-.032, .067)	.4852308
Spondin-1 (SPON1)	.015	(-.034, .065)	.5403306	.018	(-.031, .068)	.4726585
Vascular endothelial growth factor A (VEGF-A)	.015	(-.035, .064)	.5573618	.017	(-.032, .067)	.4901494
Myoglobin (MB)	-.015	(-.065, .035)	.5577835	-.012	(-.062, .038)	.6461755
Epidermal growth factor (EGF)	-.013	(-.062, .037)	.6153446	-.011	(-.061, .038)	.6535417
Interleukin-27 subunit alpha (IL27-A)	-.013	(-.062, .037)	.6156709	-.011	(-.06, .039)	.6656449
Growth/differentiation factor 15 (GDF-15)	.013	(-.037, .062)	.6188159	.016	(-.034, .066)	.527758
E-selectin (SELE)	.012	(-.038, .062)	.6284789	.015	(-.035, .065)	.5594031
Proteinase-activated receptor 1 (PAR-1)	.012	(-.037, .062)	.6296871	.015	(-.034, .065)	.5426577
Myeloperoxidase (MPO)	-.012	(-.061, .037)	.6301205	-.01	(-.06, .039)	.6901597
Agouti-related protein (AGRP)	.012	(-.037, .061)	.6374871	.014	(-.035, .064)	.5738315
Angiopoietin-1 receptor (TIE2)	-.012	(-.061, .038)	.6461423	-.009	(-.059, .04)	.7090477
Tumor necrosis factor receptor 2 (TNF-R2)	.011	(-.038, .061)	.6578493	.015	(-.035, .065)	.5500177
Resistin (RETN)	-.011	(-.06, .039)	.6679795	-.008	(-.058, .041)	.7430393
Placenta growth factor (PlGF)	.011	(-.039, .06)	.6748887	.013	(-.036, .063)	.5958602
Galanin peptides (GAL)	-.01	(-.06, .04)	.696304	-.01	(-.06, .04)	.696529
Fractalkine (CX3CL1)	-.009	(-.059, .04)	.7107446	-.008	(-.058, .041)	.7375079
Tissue factor (TF)	.009	(-.04, .058)	.7166923	.009	(-.04, .059)	.7090364
Heat shock 27 kDa protein (HSP 27)	.009	(-.04, .059)	.7188799	.011	(-.039, .06)	.6744383
Kallikrein-6 (KLK6)	.009	(-.04, .058)	.7194839	.011	(-.038, .061)	.6610336
Matrix metalloproteinase-12 (MMP-12)	-.009	(-.058, .041)	.7244946	-.005	(-.055, .045)	.8392226
Beta-nerve growth factor (Beta-NGF)	.009	(-.041, .059)	.7324072	.012	(-.038, .062)	.6440341
Proto-oncogene tyrosine-protein kinase Src (SRC)	-.008	(-.058, .041)	.7381712	-.009	(-.059, .04)	.7186499
Tumor necrosis factor receptor 1 (TNF-R1)	.008	(-.041, .058)	.7443499	.011	(-.039, .06)	.6740779
SIR2-like protein 2 (SIRT2)	-.008	(-.057, .042)	.7612833	-.007	(-.057, .042)	.7727626
CD40 ligand (CD40-L)	.007	(-.042, .057)	.7800875	.007	(-.042, .057)	.7676265
Interleukin-16 (IL-16)	-.007	(-.056, .043)	.7888909	-.004	(-.053, .046)	.8781231
Tumor necrosis factor receptor superfamily member 5 (CD40)	.006	(-.044, .055)	.8181496	.008	(-.042, .057)	.7606125
Receptor for advanced glycosylation end products (RAGE)	-.005	(-.055, .044)	.8275963	-.003	(-.053, .046)	.9027534
Follistatin (FS)	.005	(-.044, .055)	.8340114	.008	(-.041, .058)	.7431241
ST2 protein (ST2)	.005	(-.045, .055)	.8344276	.007	(-.043, .057)	.7923252
Interleukin-18 (IL-18)	-.005	(-.055, .044)	.8375946	-.002	(-.051, .048)	.9502413
Cathepsin D (CTSD)	.005	(-.044, .055)	.8377537	.008	(-.042, .058)	.7522012
Platelet endothelial cell adhesion molecule (PECAM-1)	-.004	(-.054, .045)	.8594007	-.004	(-.053, .046)	.8821806
Heparin-binding EGF-like growth factor (HB-EGF)	.004	(-.045, .054)	.8637334	.007	(-.042, .057)	.77389
TNF-related activation-induced cytokine (TRANCE)	-.004	(-.053, .045)	.871479	-.002	(-.052, .048)	.9386279
Interleukin-1 receptor antagonist protein (IL-1ra)	.004	(-.05, .058)	.8763327	.009	(-.045, .063)	.7437231
Hepatocyte growth factor (HGF)	.004	(-.046, .053)	.882382	.007	(-.043, .057)	.7811863
Urokinase plasminogen activator surface receptor (U-PAR)	.004	(-.046, .053)	.8848285	.006	(-.044, .055)	.8154455
C-X-C motif chemokine 1 (CXCL1)	-.004	(-.053, .046)	.8873867	-.002	(-.052, .048)	.9367846
Interleukin-6 receptor subunit alpha (IL-6RA)	-.003	(-.053, .046)	.8914289	-.001	(-.05, .049)	.9734749
Endothelial cell-specific molecule 1 (ESM-1)	-.003	(-.053, .046)	.8973704	-.002	(-.051, .048)	.9418421
Macrophage colony-stimulating factor 1 (CSF-1)	.003	(-.046, .053)	.89827	.006	(-.044, .055)	.8241292
Osteoprotegerin (OPG)	.003	(-.046, .053)	.8983405	.005	(-.045, .054)	.8467485
Dickkopf-related protein 1 (Dkk-1)	-.003	(-.053, .046)	.9001181	-.001	(-.05, .049)	.9766663
Tumor necrosis factor receptor superfamily member 6 (FAS)	.003	(-.046, .052)	.9068759	.005	(-.044, .055)	.8323069
P-selectin glycoprotein ligand 1 (PSGL-1)	.003	(-.047, .052)	.907503	.008	(-.042, .057)	.7653839
Cathepsin L1 (CTSL1)	.003	(-.047, .052)	.9168593	.006	(-.044, .055)	.81937
C-X-C motif chemokine 6 (CXCL6)	.003	(-.047, .052)	.9199761	.005	(-.044, .055)	.8285651
Stem cell factor (SCF)	.002	(-.047, .052)	.9270748	.003	(-.047, .052)	.9175399
Matrix metalloproteinase-3 (MMP-3)	-.002	(-.055, .05)	.9324749	-.002	(-.055, .05)	.9372027
Matrix metalloproteinase-1 (MMP-1)	.002	(-.048, .052)	.9337972	.003	(-.046, .053)	.8942368
C-C motif chemokine 4 (CCL4)	.002	(-.047, .051)	.940079	.005	(-.044, .055)	.8415397
Platelet-derived growth factor subunit B (PDGF Subunit B)	.001	(-.048, .051)	.960624	.004	(-.046, .053)	.8892928
Interleukin-8 (IL-8)	.001	(-.048, .05)	.9669926	.003	(-.047, .052)	.9170474
Eosinophil cationic protein (ECP)	.001	(-.049, .05)	.9749265	.003	(-.046, .053)	.8952085
Galectin-3 (Gal-3)	0	(-.049, .05)	.9859074	.002	(-.048, .051)	.9492199
TNF-related apoptosis-inducing ligand (TRAIL)	0	(-.049, .05)	.9887763	.003	(-.047, .052)	.9188715
Thrombomodulin (TM)	0	(-.049, .05)	.9897182	.003	(-.047, .052)	.9202639
Matrix metalloproteinase-10 (MMP-10)	0	(-.049, .05)	.9930704	.003	(-.047, .053)	.9087636
prot_a_161_mmp10	0	(-.049, .05)	.9930704	.003	(-.047, .053)	.9087636

## Sheet: Suppl table 2
Supplementary table 2
CARDIPP	men n = 436; women n = 225
Gender-stratified regression of FABP and leptin (model A)
	Coefficient		SE		p		95% CI
							Low		High
	Men	Women	Men	Women	Men	Women	Men	Women	Men	Women
A-FABP	.160	.078	.038	.05	<.001	0.118	.086	-.02	.235	.177
Age	.026	-.001	.01	.014	.011	.918	.006	-.029	.045	.026
BMI	.116	.094	.008	.008	<.001	<.001	.101	0.078	.131	.111
Gender-stratified regression of FABP and leptin (model B)
	Coefficient		SE		p		95% CI
							Low		High
	Men	Women	Men	Women	Men	Women	Men	Women	Men	Women
A-FABP	.169	.075	.038	.05	<.001	.138	.094	-.024	.244	.174
Age	.025	-.001	.01	.014	.012	.0957	.006	-.028	.045	.027
BMI	.117	.097	.008	.009	<.001	<.001	.102	.079	.132	.114
LDL	.023	-.013	.042	.049	.582	.795	-.059	-.11	.105	.084
HDL	.134	.122	.1	.123	.179	.322	-.062	-.121	.33	.365
SBP	.001	-.001	.002	.003	.542	.672	-.003	-.006	.005	.004
PIVUS	men n = 68; women n = 48
Gender-stratified regression of FABP and leptin (model A)
	Coefficient		SE		p		95% CI
							Low		High
	Men	Women	Men	Women	Men	Women	Men	Women	Men	Women
A-FABP	.273	.226	.091	.086	0.004	0.012	.091	.053	.455	.399
BMI	.136	.069	.02	.011	<.001	<.001	.096	.047	.176	.092
Age	.276	1.213	.505	.396	0.587	3.07	-.733	.416	1.284	2.011
Gender-stratified regression of FABP and leptin (model B)
	Coefficient		SE		p		95% CI
							Low		High
	Men	Women	Men	Women	Men	Women	Men	Women	Men	Women
A-FABP	.315	.227	.101	.087	0.003	0.013	.113	.051	.516	.403
BMI	.128	.07	.021	.012	0.000	0.000	.086	.045	.171	.094
Age	.295	1.3	.521	.418	0.574	0.003	-.747	.454	1.336	2.14
LDL	.012	-.046	.091	.0626	0.891	0.470	-.169	-.172	.194	.081
HDL	.059	.054	.162	.168	0.716	0.751	-.265	-.286	.384	.394
SBP	.003	.003	.003	.003	0.257	0.272	-.003	-.002	.009	.008

## Sheet: Reviewer table 1
Reviewer table 1
The influence of eGFR on the association between leptin and A-FABP: multivariable linear regression adjusted for age, sex, BMI, systolic blood pressure, LDL-, and HDL-cholesterol
Cohort	Beta	95 % confidence intervals	p-value
CARDIPP
Without eGFR	0.12	0.07-0.18	0.0002
With eGFR	0.11	0.06-0.16	0.0009
PIVUS
Without eGFR	0.28	0.14-0.42	0.0001
With eGFR	0.29	0.13-0.44	0.0004

## Sheet: Reviewer table 2
Reviwer table 2
The association between A-FABP and incident MACE: Multivariable Cox regression
	Hazard ratio	95 % CI	p
Age and sex	1.58	1.19-2.11	0.002
Age, sex and leptin	1.29	0.95-1.75	0.10
